# Supplementary material for: The Distinction between Dematiaceous Molds and Non-Dematiaceous Fungi in Clinical and Spiked Samples Treated with Hydrogen Peroxide Using Direct Fluorescence Microscopy
Source: J Fungi (Basel). 2023 Feb 9;9(2):227. doi: 10.3390/jof9020227 (PMC9967646; doi:10.3390/jof9020227)
Supplement: Supplementary file 1 [file jof-09-00227-s001.zip]

Archive with 2 entries (2 files):
- Table S1_Final.pdf
- Table S2_Final.xlsx
