# Supplementary material for: The Distinction between Dematiaceous Molds and Non-Dematiaceous Fungi in Clinical and Spiked Samples Treated with Hydrogen Peroxide Using Direct Fluorescence Microscopy
Source: J Fungi (Basel). 2023 Feb 9;9(2):227. doi: 10.3390/jof9020227 (PMC9967646; doi:10.3390/jof9020227)
Supplement: Supplementary file 1 [file jof-09-00227-s001.zip › Table S2_Final.xlsx]

## Sheet: Area in pixels of fluorescence
Fluorescent signals measured as area in pixels of fungi included in the study
Hydrogen peroxide concentration (%), fluorescent filter used and magnification	Alternaria alternata in BAL	Alternaria alternata in BAL	Alternaria alternata standard NRRL in BAL	Alternaria in BAL	Ulocladium in BAL	Cladosporium in BAL	Exserohilum rostratum nasal biopsy	Neoscytalidium dimidiatum in BAL	Aspergillus flavus NRRL 3510 in BAL	Aspergillus fumigatus in BAL	Aspergillus fumigatus NRRL 2427 in BAL	Aspergillus terreus NRRL 269 in BAL	Aspergillus terreus R3034346 in BAL	Aspergillus fumigatus from ear	Aspergillus sydowii in BAL	Candida albicans ATCC 22019 in BAL	Candida albicans ATCC 90028 in BAL	Candida from oral cavity	Lichtheimia corymbifera in BAL	Pseudohyphea in vagina	Fusarium solanii in BAL
10% Filter 1 X200	9633	10906	8635	750	1732	1765	1545	5327	0	0	0	0	0	0	0	0	0	0	0	0	0
10% Filter 1X400	9660	8686	6402	6856	1522	1025	1432	7747	0	0	0	0	0	0	0	0	0	0	0	0	0
10% Filter 2 X200	7804	9660	6342	1362	182	192	512	5508	0	0	0	0	0	0	0	0	0	0	0	0	0
10% Filter 2X400	5432	1655	3445	5124	206	256	1032	14389	0	0	0	0	0	0	0	0	0	0	0	0	0
30% Filter 1 X200	14420	26648	10112	559	4182	11836	1435	3604	0	0	32	0	0	0	0	0	0	0	0	0	0
30% Filter 1X400	16202	52439	12420	2354	10201	10361	865	4507	0	0	0	0	0	0	0	0	0	0	0	0	0
30% Filter 2 X200	12420	53726	8046	2226	82	45	645	3312	0	0	0	0	0	0	0	0	0	0	0	0	0
30% Filter 2X400	10113	33033	6045	2226	204	303	559	18805	0	0	0	0	0	0	0	0	0	0	0	0	0
0% Filter 1 x200	0	0	0	0	0	0	0	0	0	0	0	0	0	0	0	0	0	0	0	0	0
0% Filter 1X400	0	0	0	0	0	0	0	0	0	0	0	0	0	0	0	0	0	0	0	0	0
0% Filter 2X200	0	0	0	0	0	0	0	0	0	0	0	0	0	0	0	0	0	0	0	0	0
0% Filter 2X400	0	0	0	0	0	0	0	0	0	0	0	0	0	0	0	0	0	0	0	0	0
Filter 1 features: barrier (LP) 520 nm, excitation 450-90 nm, emission 510 nm. Filter 2 features: barrier 420 nm, excitation 365 nm, emission 395 nm. All images were recorded in 2 magnifications (X200, X400)
